# Supplementary material for: The Effects of Temperature and Humidity Index on Growth Performance, Colon Microbiota, and Serum Metabolome of Ira Rabbits
Source: Animals (Basel). 2023 Jun 13;13(12):1971. doi: 10.3390/ani13121971 (PMC10295653; doi:10.3390/ani13121971)
Supplement: Supplementary file 1 [file animals-13-01971-s001.zip]

Archive with 1 entries (1 files):
- animals-2361849-supplementary.pdf
